# Supplementary material for: Field-Grown Grapevine Berries Use Carotenoids and the Associated Xanthophyll Cycles to Acclimate to UV Exposure Differentially in High and Low Light (Shade) Conditions
Source: Front Plant Sci. 2016 Jun 10;7:786. doi: 10.3389/fpls.2016.00786 (PMC4901986; doi:10.3389/fpls.2016.00786)
Supplement: Supplementary file 10 [file Table_4.XLSX]

## Sheet: Sheet1
Compound	Group	EL31: HLcontrol	EL31: HL-UVB	Fold change (log2)	p-value	EL35: HLcontrol	EL35: HL-UVB	Fold change (log2)	p-value	EL38: HLcontrol	EL38: HL-UVB	Fold change (log2)	p-value	EL31: LLcontrol	EL31: LL-UVB	Fold change (log2)	p-value	EL35: LLcontrol	EL35: LL-UVB	Fold change (log2)	p-value	EL38: LLcontrol	EL38: LL-UVB	Fold change (log2)	p-value
2014/2015 season
Neoxanthin	Carotenoid (xanthophyll)	3071.24±0.05	3160.7±0.05	-0.0414207	0.204241	279.05±0.16	241.67±0.2	0.207485	0.0588124	45.48±0.16	28.16±2.55	0.691445	0.415069	2885.26±0.09	2590.8±0.05	0.1553	0.00204932	357.68±0.17	312.41±0.11	0.195255	0.0347134	136.09±0.19	60.01±1.09	1.18135	0.00113475
Violaxanthin	Carotenoid (xanthophyll)	1435.12±0.04	1372.79±0.11	0.0640558	0.181962	273.03±0.19	179.25±0.3	0.607086	0.000267681	158.95±0.14	270.87±0.16	-0.769039	6.16736e-08	1228.75±0.04	1230.93±0.05	-0.00255961	0.923111	459.82±0.16	359.19±0.12	0.356314	0.000607106	216.99±0.15	288.86±0.12	-0.412708	2.86999e-05
Lutein epoxide	Carotenoid (xanthophyll)	1302.51±0.09	1513.86±0.17	-0.216941	0.0146954	147.99±0.13			2.24486e-18	101.8±0.08			4.22777e-23	2764.29±0.04	2004.66±0.1	0.463551	6.38298e-11	254.64±0.22	177.89±0.18	0.517493	0.000456544	77.62±0.13	9.65±3.46	3.00753	9.31769e-07
Antheraxanthin	Carotenoid (xanthophyll)	821.26±0.11	698.64±0.11	0.233283	0.00133531	407.74±0.11	271.28±0.24	0.587867	6.72372e-06	187.38±0.12	203.6±0.21	-0.119782	0.262607	137.74±0.13	216.74±0.28	-0.653964	0.000257773	218.98±0.23	221.01±0.18	-0.0133023	0.913505	179.45±0.16	184.8±0.14	-0.0423784	0.646613
Lutein	Carotenoid (xanthophyll)	10327.98±0.06	11041.39±0.04	-0.0963631	0.00430978	2745.84±0.19	2516.41±0.14	0.125881	0.223973	1104.81±0.16	1076.7±0.12	0.0371776	0.658308	7789.39±0.09	7948.8±0.1	-0.0292271	0.59467	3127.74±0.07	2761.24±0.08	0.179802	0.000596338	1594.47±0.07	1337.53±0.1	0.253506	4.74078e-05
Zeaxanthin	Carotenoid (xanthophyll)	4747.6±0.19	2681.97±0.28	0.823904	4.89956e-06	2002.93±0.15	1512.13±0.18	0.40553	0.000334668	1822.17±0.13	1290.71±0.08	0.49749	3.89111e-07	597.22±0.17	351.95±0.11	0.762886	8.72501e-08	603.16±0.14	519.46±0.11	0.215535	0.0110887	662.12±0.08	686.05±0.09	-0.0512139	0.317483
Chlorophyll b	Chlorophyll	36179.5±0.06	40101.67±0.04	-0.14849	7.29958e-05	3220.66±0.23	3107.31±0.18	0.0516902	0.676095	923.55±0.2	915.6±0.18	0.0124666	0.911772	32922.67±0.05	34461.6±0.07	-0.0659084	0.0843196	4125.69±0.09	3671.43±0.1	0.16829	0.00508276	1999.19±0.08	1381.35±0.12	0.533337	4.35995e-09
Chlorophyll a	Chlorophyll	86623.92±0.09	92989.4±0.05	-0.102301	0.0218042	6820.68±0.18	6425.94±0.14	0.0860081	0.374802	2628.82±0.17	2343.31±0.16	0.165865	0.102876	74231.38±0.07	76915.82±0.11	-0.0512513	0.357851	8271.29±0.06	7358.6±0.08	0.168682	0.000534084	4520.35±0.08	3351.72±0.12	0.431534	1.096e-07
β-carotene	Carotenoid (carotene)	36825.61±0.06	41292.02±0.05	-0.165153	3.26769e-05	1028.72±0.19	925.07±0.14	0.153216	0.138969	468.57±0.14	368.53±0.19	0.346482	0.00193394	31069.99±0.09	31160.72±0.08	-0.00420676	0.936279	1318.46±0.1	1150.4±0.09	0.196722	0.00207033	721.39±0.08	550.44±0.12	0.390214	7.41946e-07
β-ionone	Norisoprenoid	10.52±0.34	14.93±0.42	-0.50545	0.0441659	11.32±0.2	9.68±0.19	0.225795	0.0661066	10.93±0.34	6.43±0.23	0.76538	0.000794565	14.87±0.28	16.56±0.38	0	0.445856	9.97±0.16	10.27±0.17	0	0.662746	11.48±0.16	12.94±0.32	0	0.285151
β-Cyclocitral	Norisoprenoid	2.38±0.19	2.97±0.32	-0.320302	0.062871	2.46±0.11	1.93±0.34	0.350057	0.0184443	2.43±0.24			1.53418e-12	2.84±0.12	3.27±0.27	0	0.133813	2.43±0.13	2.35±0.15	0	0.551567	2.44±0.1	1.9±0.63	0	0.143344
β-Damascenone-69	Norisoprenoid					3.51±0.08	3.68±0.15	-0.0682347	0.354751	3.81±0.19	3.87±0.11	-0.0243017	0.794277				0	2.82±0.12	3.26±0.13	0	0.00993921	3.32±0.14	3.46±0.23	0	0.610803
Geranylacetone	Norisoprenoid	6.36±0.36	5.87±0.23	0.114813	0.528298	22.11±0.3	10.18±0.63	1.11896	0.000187814	101.7±0.14	85.3±0.09	0.253716	0.00188582	21±0.41	30.5±0.15	0.0561312	0.0027294	31.64±0.38	37.39±0.22	0	0.186057	69.87±0.23	17.8±1.31	0	2.11748e-06
MHO	Norisoprenoid	1.49±0.38	1.15±0.66	0.377728	0.214508	5.43±0.39	1.8±0.81	1.59296	7.52821e-05	19.72±0.19	18.03±0.25	0.128865	0.337322	5.16±0.47	8.25±0.22	-0.676983	0.00185113	8.35±0.29	9.28±0.19	-0.152159	0.297012	14.26±0.32	2.29±0.28	2.64617	7.35634e-09
Limonene	Terpene	40.21±0.27	47.84±0.37	-0.250733	0.218444	18.04±0.21	17.35±0.18	0.0562637	0.634254	37.8±0.11	18.42±0.22	1.03721	9.82637e-11	30.25±0.3	25.82±0.69	0	0.452311				0				0
α-Terpinene	Terpene	191.24±0.23	216.68±0.38	-0.180197	0.357705	30.71±0.51	48.01±0.39	-0.644626	0.0212588	17.4±0.25			1.73338e-12	116.49±0.25	87.24±0.21	0	0.00725526	16.5±0.5	17.23±0.39	0.0103823	0.814536	1.15±3.46	1.25±3.46		0.956536
Cineol	Terpene	400.18±0.34	345.86±0.31	0.210441	0.290219									380.18±0.26	283.35±0.12	0	0.00376614	1.19±3.46	1.42±3.46		0.905531				0
Gamα-Terpinene	Terpene	318.67±0.21	397.53±0.33	-0.318999	0.0800341	66.65±0.36	85.44±0.47	-0.358307	0.177147	48.67±0.23	17.86±0.64	1.44656	1.03932e-06	191.66±0.28	221.27±0.24	0	0.185751	50.36±0.25	40.81±0.25	0.0446581	0.0570663	3.6±2.35	1.27±3.46		0.405748
α-Terpinolene	Terpene	123.17±0.19	132.92±0.23	-0.109908	0.381484	36.15±0.24	35.24±0.35	0.0367817	0.83808	38.79±0.2	22.88±0.26	0.761706	1.18471e-05	59.29±0.26	52.78±0.21	0	0.24969	19.09±0.53	12.15±0.92	0.0432714	0.124899				0
Linalool	Terpene	3.11±0.63	3.74±0.1	-0.266883	0.278722	15.08±0.48	9.55±0.57	0.659064	0.0458774	80.71±0.18	36.85±0.28	1.13117	1.50421e-08	2.1±0.89	1.94±0.88	-0.369367	0.831909	2.16±1.12	1.45±1.24	-0.00312222	0.423197	8.56±0.1	6.87±0.27	0	0.00809534
α-Terpineol	Terpene	6.21±0.24	6.34±0.15	-0.029348	0.802319	2.51±0.1	1.2±1.09	1.06465	0.00271605	6.63±0.31	3.99±0.22	0.73309	0.000488043	3.15±0.2	2.78±0.27	0	0.215128	1.37±0.22	1.05±0.25	0	0.0133384	1.18±0.26	0.8±0.43	0	0.00948326
Geraniol	Terpene	1.39±0.38	1.51±0.39	-0.116916	0.614306	1.24±0.2	0.86±0.18	0.527932	0.000238049	4.8±0.29	1.78±0.17	1.43149	2.79815e-07	1.37±0.34	0.31±1.05	-4.80514e-16	1.7661e-06	1.02±0.29	1.11±0.29	0	0.449499	1.44±0.2	2.46±1.09	0	0.201682
4-Terpineol	Terpene	5.06±0.23	5.24±0.15	-0.049645	0.6602	1.07±0.18	1.03±0.26	0.0549665	0.680621	0.47±0.77			0.000172598	3.26±0.1	2.88±0.11	0	0.00895575	0.75±0.34	0.61±0.5	0.0125269	0.224959	0.05±3.46			0.328183
Sabinene	Terpene	30.97±0.3	34.29±0.55	-0.147011	0.587633	1.58±3.46			0.328183	6.49±1.26			0.0118775	19.41±0.41	14.39±0.49	0.431635	0.119135				0				0
Trans-2-Hexanal	Aldehyde	2986.45±0.26	3670.59±0.37	-0.297579	0.141585	6150.54±0.31	6336.05±0.31	-0.0428706	0.816106	7955.6±0.23	5253.91±0.36	0.59858	0.00187387	3365.92±0.17	2613.62±0.38	0.364948	0.0328269	8079.89±1.62	3265.43±0.16	1.30706	0.216853	7339.89±0.11	8503.3±0.18	-0.226114	0.0272968
2-Hexanal	Aldehyde	65.54±0.27	76.48±0.51	-0.222686	0.386682	144.39±0.44	41.41±1.83	1.80192	0.0015692	171.59±0.25	104.54±0.39	0.714921	0.000741996	70.7±0.24	34.77±0.9	1.02399	0.00211692	159.53±1.3	90.74±0.16	0.813987	0.262399	163.66±0.13	182.05±0.24	-0.167634	0.211984
N-Hexanal	Aldehyde	207.66±0.48	407.58±0.7	-0.972864	0.0322098	884.06±0.21	631.13±0.3	0.486207	0.00335644	894.66±0.48	348.63±0.41	1.35965	0.000370072	404.14±0.54	96.59±0.89	2.06492	0.000169403	249.6±0.58	445.73±0.18	-0.83656	0.000483829	621.14±0.17	1156.33±0.3	-0.89971	3.38309e-05
1-Octen-3-one	Ketone	4.73±0.7	4.55±0.5	0.0567077	0.876351	18.98±0.26	8.92±0.48	1.08936	2.0743e-05	44.57±0.21	58.42±0.13	-0.390473	0.000567276	42.38±0.37	6.29±1.15	2.75173	2.62703e-07	30.84±0.68	53.23±0.16	-0.787381	0.00243364	107.31±0.28	19.07±0.18	2.5144	1.01889e-09
2-Heptanal	Aldehyde	22.35±0.17	18.28±0.49	0.289928	0.156826	27.76±0.22	14.4±0.32	0.946939	5.6814e-06	42.58±0.14	57.1±0.12	-0.423404	1.21862e-05	80.17±0.24	71.46±0.16	0.165879	0.187776	50.8±0.37	61.64±0.23	-0.279055	0.12387	86.8±0.28	19.5±0.18	2.18025	3.9768e-09
Trans-2,4-Heptadienal	Aldehyde	26.86±0.26	36.29±0.44	-0.434283	0.0764059	19.09±0.22	22.02±0.2	-0.205997	0.112463	22.74±0.15	20.27±0.09	0.165863	0.0421599	50.77±0.15	38.81±0.12	0.387544	0.000117847	22.8±0.29	23.89±0.33	-0.0674554	0.71637	26.53±0.22	15.26±0.23	0.820605	9.53028e-06
2-Octenal	Aldehyde	15.89±0.22	10.29±0.86	0.626843	0.0533222	19.26±0.22	11.71±0.41	0.717867	0.000502386	33.27±0.11	39.82±0.12	-0.259407	0.00111696	48.44±0.22	36.2±0.15	0.42008	0.00151963	28.47±0.37	37.94±0.15	-0.41392	0.0111095	62.02±0.24	21.27±0.19	1.55688	5.36183e-09
Octanal	Aldehyde		1.2±1.79		0.0665801	2.8±0.14	0.6±1.82	2.22239	1.2103e-06	3.34±0.19	3.46±0.12	-0.0498044	0.594249	3.49±0.19	5.16±0.5	-0.563599	0.0399283	1.42±1.06	3.6±0.15	-1.34212	0.000101048	4.87±0.21	3.68±0.25	0.386573	0.00687072
Nonenal	Aldehyde	3.01±0.72	7.59±0.75	-1.33393	0.0166962	6.83±0.09	4.38±0.96	0.640955	0.0586377	8.75±0.19	8.19±0.17	0.095809	0.37234	5.05±0.4	4.42±0.49	0.19436	0.464656	4.38±0.29	7.9±0.18	-0.851112	1.48533e-06	11.04±0.29	12.77±0.34	-0.274508	0.274544
3-Hexanol	Alcohol	1.35±1.34	6.55±0.63	-2.2779	0.000586656	0.47±1.82	2.32±1.13	-2.30339	0.0303095	1.04±0.79	2.25±0.12	-1.11242	7.6582e-05	4.06±0.74		1.75606	0.000114113	0.58±1.14		0.468644	0.0061268	3.33±0.23	0.4±1.48	4.98627	5.91209e-10
Hotrienol	Alcohol	21±0.19	14.24±0.25	0.560024	0.000196349	47.82±0.37	29.37±0.37	0.703271	0.00576356	171.44±0.19	127.18±0.19	0.430836	0.000947251	8.74±0.23	30.55±0.2	0.652584	6.22465e-11	12.78±0.43	6.61±0.18	0.829276	0.00102871	45.96±0.21	8.21±3.04	0.398985	6.80289e-05
Total chlorophylls		122803.42±0.08	133091.07±0.04	-0.116063	0.00508638	10041.33±0.19	9533.25±0.15	0.0749103	0.477313	3552.37±0.18	3258.92±0.16	0.124389	0.229566	107154.04±0.06	111377.42±0.1	-0.0557705	0.258522	12396.97±0.07	11030.03±0.09	0.168551	0.0012476	6519.54±0.08	4733.07±0.11	0.461995	2.12058e-08
Total carotenoids		58531.32±0.04	61761.37±0.04	-0.0774959	0.00183777	6885.29±0.1	5645.81±0.06	0.286337	8.17263e-06	3889.16±0.1	3238.58±0.1	0.264096	0.000156689	46472.63±0.06	45504.6±0.07	0.030369	0.43874	6340.49±0.05	5501.6±0.07	0.204743	8.34094e-06	3588.14±0.04	3117.33±0.07	0.202924	4.30314e-06
Total xanthophylls		21705.71±0.04	20469.35±0.04	0.0846093	0.00101968	5856.57±0.08	4720.74±0.05	0.311043	2.26771e-07	3420.59±0.1	2870.05±0.09	0.253168	0.00022448	15402.64±0.07	14343.88±0.07	0.102743	0.0154025	5022.03±0.05	4351.2±0.07	0.206857	9.8496e-06	2866.74±0.06	2566.9±0.08	0.159388	0.000455686
Chlorophyll a:Chlorophyll b (ratio)		2.39±0.03	2.32±0.03	0.0434617	0.0428469	2.14±0.05	2.08±0.04	0.0410273	0.168304	2.86±0.04	2.57±0.06	0.153951	1.12791e-05	2.25±0.02	2.23±0.06	0.0153973	0.575303	2.01±0.03	2.01±0.03	0.000660672	0.967964	2.26±0.01	2.44±0.09	-0.107416	0.0147631
Carotene:Chlorophyll (ratio)		0.3±0.05	0.31±0.03	-0.0440853	0.0931985	0.1±0.07	0.1±0.08	0	0.116277	0.13±0.12	0.11±0.11	0.200001	0.00235195	0.29±0.13	0.28±0.03	0.0579317	0.323486	0.11±0.07	0.1±0.06	0.0277412	0.479703	0.11±0.05	0.12±0.1	-0.0761915	0.114377
β-Carotene+Lutein		47153.6±0.06	52333.4±0.04	-0.150364	4.78522e-05	3774.55±0.19	3441.48±0.14	0.133276	0.190929	1573.38±0.14	1445.23±0.13	0.122565	0.149811	38859.38±0.07	39109.52±0.08	-0.00925699	0.83486	4446.2±0.07	3911.64±0.08	0.184799	0.000451173	2315.86±0.05	1887.96±0.09	0.294718	4.37225e-07
β-carotene+Lutein:Total Carotenoids (ratio)		0.81±0.02	0.85±0.01	-0.0781569	1.89715e-06	0.54±0.1	0.61±0.08	-0.17585	0.00599712	0.4±0.09	0.45±0.07	-0.155286	0.00661411	0.84±0.01	0.86±0.01	-0.0397224	8.16239e-06	0.7±0.04	0.71±0.02	-0.0199558	0.31731	0.65±0.03	0.61±0.04	0.0929866	0.000245677
V+A+Z		7003.98±0.14	4753.41±0.16	0.559213	2.58406e-06	2683.7±0.1	1962.66±0.1	0.451413	1.02945e-07	2168.5±0.12	1765.19±0.08	0.296877	7.56601e-05	1963.71±0.07	1799.62±0.07	0.125891	0.00752385	1281.96±0.12	1099.66±0.08	0.221296	0.00159236	1058.57±0.08	1159.71±0.07	-0.131648	0.00736603
DEPS (ratio)		0.79±0.04	0.7±0.1	0.176512	0.000408877	0.9±0.03	0.91±0.03	-0.0159415	0.365818	0.93±0.01	0.85±0.03	0.136028	3.63927e-10	0.37±0.1	0.31±0.09	0.243553	0.000251962	0.64±0.09	0.67±0.05	-0.073183	0.0907277	0.8±0.03	0.75±0.04	0.0845127	0.00083498
Lx:L (ratio)		0.13±0.08	0.14±0.14	-0.149426	0.110921	0.06±0.18			3.135e-15	0.09±0.15			6.22505e-17	0.36±0.1	0.25±0.16	0.489552	1.44565e-06	0.08±0.29	0.06±0.19	0.357343	0.0293496	0.05±0.17	0.01±3.46	2.69108	3.12951e-05
Norisoprenoids		20.75±0.29	24.93±0.33	-0.264569	0.164429	44.84±0.18	27.26±0.35	0.717628	7.91867e-05	138.59±0.11	113.64±0.07	0.286315	3.71488e-05	43.88±0.23	58.58±0.12	-0.0710394	0.00045348	55.21±0.28	62.55±0.18	-0.0240751	0.204883	101.39±0.2	89.29±0.2	0.165157	8.63651e-07
Mono-terpenes		1089.24±0.23	1157.66±0.23	-0.0878992	0.522368	171.45±0.25	198.68±0.32	-0.212698	0.234493	235.27±0.13	101.77±0.3	1.20899	2.56582e-10	787.75±0.14	678.37±0.17	-0.0010984	0.0272841	92.44±0.31	75.84±0.38	0.0352198	0.169641	15.99±0.56	11.06±0.1	0.406997	0.353394
Carbonyl compounds		3363.48±0.26	4267.14±0.39	-0.343315	0.11118	7275.29±0.29	7070.61±0.31	0.041171	0.817894	9183.61±0.25	5894.34±0.34	0.639731	0.00113777	4090.46±0.19	2921.71±0.38	0.485451	0.00655169	8627.74±1.54	3990.11±0.15	1.11255	0.239933	8423.25±0.11	9933.23±0.18	-0.375351	0.0173916
Alcohols		22.35±0.18	20.79±0.28	0.104394	0.458882	48.3±0.37	31.69±0.4	0.607744	0.015935	172.48±0.19	129.43±0.18	0.41429	0.00111209	12.79±0.31	30.55±0.2	0.920657	2.55652e-08	13.36±0.43	6.61±0.18	0.811538	0.000671284	49.29±0.2	33.89±0.37	0.372944	2.71496e-05
C6 compounds		3261.01±0.27	4161.19±0.39	-0.351677	0.11	7179.46±0.29	7010.91±0.31	0.0342817	0.85	9022.89±0.25	5709.32±0.35	0.660272	0.00105713	3844.81±0.2	2744.98±0.4	0.660272	0.00994065	8489.61±1.57	3801.91±0.16	1.15898	0.23533	8128.0±0.11	3844.81±0.2	1.07999	0.00766933
2011/2012 season
Neoxanthin	Carotenoid (xanthophyll)	2913.85±0.15	2050.67±0.11	0.51	2.96004e-13	598.67±0.5	631.44±0.33	-0.08	0.00315259	53.65±0.89	238.71±0.37	-2.15	6.33571e-16	2406.76±0.26	2121.64±0.21	0.181912	0.300893	947.89±0.09	891.27±0.45	0.09	9.13225e-05	337.46±0.32	319.78±0.3	0.08	2.83664e-06
Violaxanthin	Carotenoid (xanthophyll)	1902.5±0.19	1790.42±0.13	0.09	1.39412e-10	75.87±1.82	192.49±0.23	-1.34	7.07819e-05		238.74±0.22		3.75065e-14	2001.21±0.26	1573.26±0.21	0.347115	0.725123	674.6±0.11	708.28±0.53	-0.07	6.68033e-09	360.35±0.13	265.79±0.19	0.44	1.95581e-05
Lutein epoxide	Carotenoid (xanthophyll)	1155.46±0.15	813.81±0.44	0.51	4.61855e-09	42.67±1.85	269.01±0.24	-2.66	6.41056e-08		195.56±0.22		1.45759e-18	2049.47±0.03	1199.36±0.19	0.772986	0.86806	638.22±0.09	377.75±0.31	0.76	1.12902e-08	399.37±0.05	183.12±0.1	1.12	5.90649e-21
Antheraxanthin	Carotenoid (xanthophyll)	925.56±0.14	552.17±0.11	0.75	3.39964e-16	130.36±0.59	181.92±0.24	-0.48	0.303577	163.07±0.21	190.39±0.16	-0.22	0.0113781	119.28±0.19	121.26±0.21	-0.0237516	0.238142	126.28±0.1	149.85±0.3	-0.25	0.565775	182.52±0.21	159.08±0.13	0.2	0.151
Lutein	Carotenoid (xanthophyll)	9716.46±0.11	6286.62±0.12	0.63	1.48515e-16	3267.27±0.29	2833.64±0.09	0.21	3.58217e-06	1180.17±0.2	1597±0.11	-0.44	7.30219e-15	5512.4±0.09	5131.84±0.2	0.103204	0.0238181	2959.39±0.05	3050.63±0.18	-0.04	0.0741389	1521.83±0.09	1355.68±0.16	0.17	0.00151753
Zeaxanthin	Carotenoid (xanthophyll)	5024.69±0.09	1588.25±0.29	1.66	3.89938e-20	4280.14±0.12	3773.59±0.06	0.18	4.16023e-16	1979.12±0.25	1454.8±0.41	0.44	1.71856e-10	296.5±0.06	124.82±1.49	1.24818	0.63876	858.2±0.11	821.73±0.19	0.06	0.00787387	926.15±0.16	683.71±0.15	0.44	0.0174329
Chlorophyll b	Chlorophyll	38230.48±0.13	33528.22±0.09	0.19	2.05796e-13	11641.35±0.41	12326.84±0.22	-0.08	8.32631e-05	2240.37±0.34	4428.22±0.33	-0.98	2.90853e-16	31840.78±0.04	31955.65±0.05	-0.00519536	0.314125	14692.3±0.06	15610.11±0.13	-0.09	0.00628974	5129.41±0.1	4686.96±0.2	0.13	0.00280961
Chlorophyll a	Chlorophyll	88648.24±0.12	74035.63±0.16	0.26	3.32708e-14	27867.09±0.34	27390.11±0.19	0.02	4.97182e-05	6715.7±0.35	12037.08±0.26	-0.84	5.14955e-16	68088.42±0.08	71640.89±0.07	-0.0733738	0.179432	32732.13±0.04	34813.45±0.1	-0.09	0.00890712	13936.62±0.09	12339.21±0.17	0.18	0.00946406
β-carotene	Carotenoid (carotene)	39802.16±0.14	32769.05±0.12	0.28	3.98842e-13	11510.29±0.46	9904.98±0.18	0.22	0.0047399	3235.4±0.18	6071.79±0.19	-0.91	1.37098e-14	28280.79±0.07	28116.6±0.04	0.00840027	0.00191705	14662.95±0.05	14174.76±0.08	0.05	0.00107233	6881.14±0.09	3725.71±0.2	0.89	3.42067e-06
Citric acid	Organic acid	0.19±1.65	0.18±0.35	0.08	0.140677	0.35±0.24	0.29±0.14	0.27	3.31929e-05	0.24±0.42	0.22±0.33	0.13	0.00286851	0.13±0.6	0.12±0.78	0.115477	0.0413343	0.33±0.34	0.31±0.11	0.09	0.560745	0.21±0.19	0.18±0.13	0.22	7.12589e-07
Tartaric acid	Organic acid	15.77±0.08	15.49±0.08	0.03	7.97757e-12	10.83±0.13	11.09±0.09	-0.03	2.33308e-06	8.55±0.08	8.56±0.08	0	7.65695e-16	14.53±0.05	14.16±0.05	0.0372134	0.613431	10.37±0.07	10.68±0.09	-0.04	0.969979	7.39±0.17	6.84±0.05	0.11	0.197986
Malic acid	Organic acid	6.06±0.18	5.96±0.1	0.02	8.92805e-11	7.1±0.11	8.73±0.27	-0.3	8.90149e-14	1.67±0.33	1.37±0.36	0.29	2.83204e-20	7.1±0.05	6.44±0.05	0.140758	0.0327663	12.15±0.12	12.03±0.14	0.01	0.181037	2.61±0.2	2.07±0.37	0.33	0.699375
Succinic acid	Organic acid	6.65±0.21	6.61±0.08	0.01	4.31963e-05	5.31±0.19	5.24±0.2	0.02	8.84396e-11	1.24±0.44	1.05±0.18	0.24	9.46961e-12	4.51±0.15	4.49±0.15	0.00641199	0.871696	4.34±0.17	4.19±0.17	0.05	0.272128	1.75±0.21	1.52±0.4	0.2	0.214367
Glucose	Hexose sugar	3.98±0.18	4.17±0.16	-0.07	1.32091e-18	74.9±0.05	72.28±0.2	0.05	1.06016e-11	113.84±0.08	112.89±0.05	0.01	5.38082e-22	4.16±0.05	4.21±0.11	-0.0172367	0.538223	62.08±0.12	58.34±0.2	0.09	0.76737	106.32±0.07	102.44±0.06	0.05	0.253059
Fructose	Hexose sugar	0.98±0.19	1.3±0.09	-0.41	1.02202e-17	67.45±0.05	63.41±0.23	0.09	8.90164e-13	113.7±0.08	111.97±0.05	0.02	3.98012e-22	1.08±0.09	1.24±0.1	-0.199309	0.353945	52.87±0.13	48.53±0.25	0.12	0.593349	104.5±0.08	100.78±0.06	0.05	0.636955
Total chlorophylls		126878.72±0.13	107563.86±0.14	0.24	5.5951e-14	39508.45±0.36	39716.96±0.2	-0.01	5.77832e-05	8956.07±0.35	16465.3±0.28	-0.88	1.22073e-17	88133.99±0.35	103596.54±0.05	-0.23	0.218905	47424.43±0.05	50423.56±0.1	-0.09	0.0078868	19066.03±0.1	17026.17±0.18	0.16	0.0061665
Total carotenoids		61440.68±0.12	45851±0.11	0.42	1.10036e-14	19905.27±0.36	17787.07±0.12	0.16	0.000175078	6611.42±0.15	9987±0.13	-0.6	7.55557e-17	30189.21±0.52	38388.77±0.06	-0.35	0.00182652	20867.54±0.04	20174.28±0.08	0.05	0.0132316	10608.82±0.08	6692.87±0.14	0.66	8.67821e-08
Total xanthophylls		21638.51±0.09	13081.95±0.09	0.73	8.82334e-18	8394.99±0.24	7882.09±0.07	0.09	1.03153e-07	3376.02±0.22	3915.2±0.15	-0.21	3.68137e-19	11149.61±0.38	10272.17±0.2	0.12	0.433083	6204.58±0.04	5999.52±0.23	0.05	0.71727	3727.68±0.11	2967.17±0.11	0.33	4.13627e-09
Chlorophyll a:Chlorophyll b (ratio)		2.32±0.02	2.19±0.1	0.08	0.0532411	2.44±0.05	2.24±0.04	0.12	1.13759e-06	3±0.07	2.79±0.09	0.1	1.37788e-11	1.8±0.47	2.25±0.08	-0.32	0.15673	2.23±0.03	2.24±0.04	-0.01	0.0565391	2.72±0.02	2.64±0.04	0.04	0.229288
Carotene:Chlorophyll (ratio)		0.31±0.02	0.31±0.03	0	0.445725	0.29±0.3	0.25±0.07	0.21	0.016486	0.4±0.36	0.38±0.18	0.07	0.503985	0.19±0.74	0.27±0.06	-0.51	0.0195118	0.31±0.04	0.28±0.1	0.15	0.829298	0.36±0.05	0.22±0.18	0.71	1.74579e-07
β-Carotene+Lutein		49518.62±0.13	39055.67±0.12	0.34	8.72619e-14	14777.56±0.42	12738.63±0.15	0.21	0.00142735	4415.57±0.15	7668.79±0.17	-0.8	7.99579e-15	24256.01±0.59	33248.44±0.05	-0.45	0.00149411	17622.34±0.04	17225.39±0.07	0.03	0.00214778	8402.97±0.08	5081.39±0.18	0.73	3.65809e-06
β-carotene+Lutein:Total Carotenoids (ratio)		0.81±0.01	0.85±0.01	-0.07	4.40362e-12	0.73±0.07	0.71±0.03	0.04	0.000181915	0.67±0.07	0.77±0.07	-0.2	4.52114e-06	0.71±0.41	0.87±0.03	-0.29	0.00492269	0.84±0.01	0.86±0.04	-0.03	0.000182826	0.79±0.02	0.76±0.04	0.06	1.97318e-06
V+A+Z		7852.75±0.07	3930.85±0.18	1	8.99448e-22	4486.37±0.15	4147.99±0.06	0.11	2.5717e-12	2142.2±0.23	1883.93±0.31	0.19	9.77727e-14	2178.88±0.58	1819.34±0.23	0.26	0.648672	1659.09±0.04	1679.86±0.25	-0.02	0.0772181	1469.02±0.14	1108.58±0.1	0.41	6.2301e-05
DEPS (ratio)		0.76±0.05	0.54±0.11	0.49	1.30837e-05	0.99±0.03	0.95±0.01	0.06	1.34367e-14	1±0	0.86±0.08	0.22	1.4794e-12	0.17±0.5	0.13±0.53	0.39	0.554546	0.59±0.07	0.6±0.16	-0.02	1.96135e-08	0.75±0.05	0.76±0.06	-0.02	0.0225048
Lx:L (ratio)		0.12±0.11	0.14±0.7	-0.22	1.85934e-14	0.01±1.83	0.1±0.28	-3.32	2.55878e-18		0.12±0.25		3.76895e-17	0.31±0.48	0.24±0.08	0.37	0.146339	0.22±0.07	0.12±0.3	0.87	2.29017e-12	0.26±0.1	0.14±0.16	0.89	1.28431e-17
